# Supplementary material for: Maternal control of suspensor programmed cell death via gibberellin signaling
Source: Nat Commun. 2019 Aug 2;10:3484. doi: 10.1038/s41467-019-11476-3 (PMC6677759; doi:10.1038/s41467-019-11476-3)
Supplement: Supplementary file 3 — Supplementary Data 1 [file 41467_2019_11476_MOESM3_ESM.xlsx]

## Sheet: Sheet1
Supplementary data 1: The primers in the study.
name	sequence(5'à3')		use
ChIP-qPCR
pNtCYS-I-F		TTTTCCCTCGATTACTTAGGCAG		ChIP-qPCR
pNtCYS-I-R		CTGGTAAAAAACATAGGTAAGTTTTGG		ChIP-qPCR
pNtCYS-II-F		TGGTTATCAGTAACCCGTTTTCTTC		ChIP-qPCR
pNtCYS-II-R		TTGAATTGACATTATTGCATGAATC		ChIP-qPCR
pNtCYS-III-F		GCCGTTGCGATTGTATGCTC		ChIP-qPCR
pNtCYS-III-R		AAACACTTCCCAAAATCAAGGC		ChIP-qPCR
pNtCYS-IV-F		CTCCAAAAAATCAAAAAGAACGAAG		ChIP-qPCR
pNtCYS-IV-R		GTGCGAGTCACGAAGTGATGG		ChIP-qPCR
EMSA
NtCRF1-pET32a-F-BamHI		NNNNGGATCCGATGACGATTTGAGAGCAATTC		vector construction
NtCRF1-pET32a-R-SalI		NNNNGTCGACCCCGATAGTTTCAGCTAATTGC		vector construction
NtCRF2-pET32a-F-BamHI		NNNNGGATCCGGTGGTATGTGGGGAAGTTTT		vector construction
NtCRF2-pET32a-R--SalI		NNNNGTCGACCAACACCTTCTCTATACCTCCAG		vector construction
M3-F-biotin		ACTATAATTCTTTGCTTACTCTCTAAATTTCCGGCCTTGATTTTGGGAAGTGTTT		EMSA
M3-R-biotin		AAACACTTCCCAAAATCAAGGCCGGAAATTTAGAGAGTAAGCAAAGAATTATAGT		EMSA
C1-M3-F		ACTATAATTCTTTGCTTACTCTCTAGATTTCCGGCCTTGATTTTGGGAAGTGTTT		EMSA
C1-M3-R		AAACACTTCCCAAAATCAAGGCCGGAAATCTAGAGAGTAAGCAAAGAATTATAGT		EMSA
C2-M3-F		ACTATAATTCTTTGCTTACTCTCTAAGTTTCCGGCCTTGATTTTGGGAAGTGTTT		EMSA
C2-M3-R		AAACACTTCCCAAAATCAAGGCCGGAAAGTTAGAGAGTAAGCAAAGAATTATAGT		EMSA
C3-M3-F		ACTATAATTCTTTGCTTACTCTCTACCCCCCCGGCCTTGATTTTGGGAAGTGTTT		EMSA
C3-M3-R		AAACACTTCCCAAAATCAAGGCCGGGGGGGTAGAGAGTAAGCAAAGAATTATAGT		EMSA
Yast one-hybrid
M1-F		AATTCTTAGGCAGATAATTTATTGTGAATCT		vector construction
M1-R		CTAGAGATTCACAATAAATTATCTGCCTAAG		vector construction
M2-F		AATTCTTGGCCGAAAAATTTATTTTTGGTTT		vector construction
M2-R		CTAGAAACCAAAAATAAATTTTTCGGCCAAG		vector construction
M3-F		AATTCTTACTCTCTAAATTTCCGGCCTTGAT		vector construction
M3-R		CTAGATCAAGGCCGGAAATTTAGAGAGTAAG		vector construction
M4-F		AATTCTAAGGATGGGAATTTCATTTGTAAAT		vector construction
M4-R		CTAGATTTACAAATGAAATTCCCATCCTTAG		vector construction
M5-F		AATTCCTATCGTTAAAATTTGTCATTATGAT		vector construction
M5-R		CTAGATCATAATGACAAATTTTAACGATAGG		vector construction
Yast two-hybrid
NtCRF1-pGAD-F-Ndel		NNNNCATATGATGAAGAGAGATCGTGATAGAGAAA		vector construction
NtCRF1-pGAD-R-XhoI		NNNNCTCGAGCAACTTGGTATCGCCGGC		vector construction
NtCRF2-pGAD-F-Ndel		NNNNCATATGATGAAGAGAGGGCACACGATGCCGT		vector construction
NtCRF2-pGAD-R-XhoI		NNNNCTCGAGAACTACTGAGTTTCCAAGCAGAGGT		vector construction
NtCRF1-cap1-pGBK-F-NedI		NNNNcatatgGTAGATTCACAAGAAACTGGTGTTC		vector construction
NtCRF1-cap1-pGBK-R-PstI		NNNNctgcagTGGGTAAATTTTGTAAATTCGTC		vector construction
NtCRF1-core1-pGBK-F-NedI		NNNNcatatgGATTCAATTGAATCATCTTATACTGAT		vector construction
NtCRF1-core1-pGBK-R-PstI		NNNNctgcagTTGTTCAACAATCGTCACGAT		vector construction
NtCRF2-cap1-pGBK-F-NedI		NNNNcatatgGACTCGCAAGGCAACGG		vector construction
NtCRF2-cap1-pGBK-R-PstI		NNNNctgcagTGAAGGGTACAATCTGTAAACTTTC		vector construction
NtCRF2-core1-pGBK-F-NedI		NNNNcatatgGATCCTGCCTTCACCGACC		vector construction
NtCRF2-core1-pGBK-R-PstI		NNNNctgcagTTGCTCGACGATAGTGAAAATCT		vector construction
NtGID1B3-pGBK-F-EcoRI		NNNNGAATTCATGGCTGGCAGTAATGAAATTAATG		vector construction
NtGID1B3-pGBK-R-PstI		NNNNCTGCAGAGAACAGTTAGCATGGATGAAGCTC		vector construction
NtGID1B4-pGBK-F-NdeI		NNNNCATATGATGGCAGGCAGTAACGAGATCA		vector construction
NtGID1B4-pGBK-R-PstI		NNNNCTGCAGTGAATGGTTAGGATGGATGAAACTT		vector construction
NtGID1B5-pGBK-F-NdeI		NNNNCATATGATGGCAGGCAGTAACGAGATCAACG		vector construction
NtGID1B5-pGBK-R-PstI		NNNNCTGCAGTGAATGGTTAGGATGGATGAAGCTA		vector construction
NtGID1C2-pGBK-F-NdeI		NNNNCATATGATGGCAAGAAATAATGAAGCTACT		vector construction
NtGID1C2-pGBK-R-PstI		NNNNCTGCAGAGAGTCAGAATTCACAAAGTTACTTATCT		vector construction
NtCRF1 expression pattern
pNtCRF1-094-F-KpnI		NNNNGGTACCGCCCGTCAGCAACATAAAAA		vector construction
pNtCRF1-094-R-EcoRI		NNNNGAATTCCATTTTCTTGGGATTTTCTCTAATGGG		vector construction
SCRF1-F		CAAGACCTGGGGCTGTAGAAA		semi-quantitative PCR
SCRF1-R		CCTAAATACACCTCAGACATAACCA		semi-quantitative PCR
SGAPDH-F		TCCACTCCATCACAGCCACA		semi-quantitative PCR
SGAPDH-R		GACTCCTCACAGCAGCACC		semi-quantitative PCR
NtCRF CRISPR/Cas9
CNtCRF1-F		TCTCACAACTCCCAAAAACA		mutant sequencing
CNtCRF1-R		AATCAAGAATCTCAGCATCAAG		mutant sequencing
SeqNtCRF1-F		CTTCATCAAACTCCCCCATTC		mutant sequencing
CNtCRF2-F		AACATCAACAACGACAGAAGAAAG		mutant sequencing
CNtCRF2-R		CGATAAACGGCCCGAAG		mutant sequencing
SeqNtCRF2-F		CTATTTGATTGGGCACGGAG		mutant sequencing
NtCRF1-RNAi
pNtCRF1-F-091-BstXI		NNNNCCAACGCGTTGGGCCCGTCAGCAACATAAAAA		vector construction
pNtCRF1-R-091-KpnI		NNNNGGTACCTTTCTTGGGATTTTCTCTAATGGG		vector construction
NtCRF1-pk-F-XhoI		NNNNCTCGAGAGAAAATCCCAAGAAAATGAAGAG		vector construction
NtCRF1-pk-R-KpnI		NNNNGGTACCGCGCATCAGCTACATTAAAATTC		vector construction
GA biosynthsis, GA deactivation and GA signaling gene
RT-NtGA3ox1-F		GAATCCAAAGGAGGAAGTGCG		qPCR
RT-NtGA3ox1-R		GAATCCGTATGTGCGGCTAAA		qPCR
RT-NtGA3ox2-F		AGACTACTGGACAATATGGAGGAAGC		qPCR
RT-NtGA3ox2-R		GGTCAAATGGGGAACCAACAAT		qPCR
RT-NtGA3ox3-F		ATCAAAGGATGGGCAGTGGG		qPCR
RT-NtGA3ox3-R		AATAGTCAGAGCAAACGAATGGC		qPCR
RT-NtGID1B3-F		TCACCACGTTGCAGTAAGGG		qPCR
RT-NtGID1B3-R		ACTACTACTCCTCGGGCCAA		qPCR
RT-NtGID1B5-F		CCGTTGCGGTTGTCATTCTG		qPCR
RT-NtGID1B5-R		ACATTTCTCAGGCACCCAGC		qPCR
RT-NtGID1C2-F		GCTGGGTTGGTTGTTGGAAG		qPCR
RT-NtGID1C2-R		GGATCAGCACCAGACTTACCC		qPCR
RT-NtGA20ox1-F		CACTTGCTTTCTTTCTTGTCCCA		qPCR
RT-NtGA20ox1-R		GTAGGCCATGTGAAGTCGGG		qPCR
RT-NtGA20ox2-F		GGGGAGAGTCTTGGAGTTGGA		qPCR
RT-NtGA20ox2-R		ACAAAGACTTCGAGGCCACC		qPCR
RT-NtGA2ox1-F		GCAGTGAAGAAAATGGCGTGT		qPCR
RT-NtGA2ox1-R		AATCTCGGGACAAGGGGGAT		qPCR
RT-NtGA2ox1L-F		TCACCTTTTCTGGTGTGCAGT		qPCR
RT-NtGA2ox1L-R		TGGGTCTGTATGCTCCCCAA		qPCR
RT-NtGA2ox3-F		AAAGGGGATCAAGACAGCTTGTA		qPCR
RT-NtGA2ox3-R		ACAAGGTGGGACTTTCTTTCCC		qPCR
RT-NtGA2ox5-F		GGCTAAATCATTATCCACCATTCCC		qPCR
RT-NtGA2ox5-R		AGGATCAGGTGGGACAGAGAG		qPCR
RT-NtCRF1-F		CAACCAGATGCTGGAATGGAT		qPCR
RT-NtCRF1-R		TTGTACACATAGCCATCTCAAGTTG		qPCR
RT-NtCYS-F		TAGTCATTGCTTCCATCTTTTGC		qPCR
RT-NtCYS-R		TTCACCAACTTTCACCACTTTAGG		qPCR
RT-GAPDH-F		AGGCTGGAGAAAGAAGCTACCTA		qPCR
RT-GAPDH-R		AGTCTGTGGACACCACATCATCT		qPCR
RT-UBI-F		CTTATCATTCAATTCTCGCCGC		qPCR
RT-UBI-R		CCCTCACCAGTCTCTTCCTCG		qPCR
pNtGA3ox::H2B-GFP
pNtGA3ox1-F-KpnI		NNNNGGTACCCGGGTAAACATGAGTCACTACTCACT		vector construction
pNtGA3ox1-R-AvrII		NNNNCTCGAGAGTGTATAGCGCACGAGTTATGAAA		vector construction
pNtGA3ox2-F-KpnI		NNNNGGTACCAAAATACTCCCACCGTTCCAGTT		vector construction
pNtGA3ox2-R-AvrII		NNNNCTCGAGAGTGAAATAATCAAAAGGTAATGTAGTGGA		vector construction
pNtGA3ox3-F-KpnI		NNNNGGTACCCGGGTAAACATGAGTCACTACTCACT		vector construction
pNtGA3ox3-R-AvrII		NNNNCTCGAGAGTGTATAGCGCACGAGTTATGAAA		vector construction
Tissues-special expressing NtGA3OX1-GFP
pNtWCP28-F		GTTGGGAGCTCGGTACCAACTTTGTCCCAAATTTAGAGAAA		vector construction
pNtWCP28-R		TAGAAGGCATTCTAGAGCGCTATATTTGGCTTTTCTTTGGA		vector construction
pNtDRP-F		GTTGGGAGCTCGGTACACAAAGATTTGTACTTTGTCAATAA		vector construction
pNtDRP-R		TAGAAGGCATTCTAGAGGGTTAGTACAGTAAGGTAAACTATGTT		vector construction
pNtTPE8-F		GTTGGGAGCTCGGTACCGAATGAACATGCCCATCCT		vector construction
pNtTPE8-R		TAGAAGGCATTCTAGAGTTTTCACACGCTAAAAATAATTACTTG		vector construction
pNtCYS13-F-KpnI		NNNNGGTACCTATAACTATACAAGTGATTCCATGGAT		vector construction
pNtCYS13-R-XhoI		NNNNCTCGAGTTTTCTTTTAAGAAGAATTTGCTAAT		vector construction
CDS-NtGA3ox1-F-XbaI		NNNNTCTAGAATGCCTTCTAGGATCTCAGATTCTTTTAGA		vector construction
CDS-NtGA3ox1-R-AvrII		NNNNCCTAGGGCCAACTTGCACACCATTATGATCT		vector construction
(crf1-Δ17)-GFP for GA response
CDS-CRF1-F-XhoI		NNNNCTCGAGATGAAGAGAGATCGTGATAGAGAAA		vector construction
D-DELLA-R		TGCAACTTC\\CATTCCAGCATCTGGTT		vector construction
D-DELLA-F		GCTGGAATG\\GAAGTTGCACAACAACTTGAACA		vector construction
CDS-CRF1-R-AvrII		NNNNCCTAGGCAACTTGGTATCGCCGGC		vector construction
