# Supplementary material for: Maternal control of suspensor programmed cell death via gibberellin signaling
Source: Nat Commun. 2019 Aug 2;10:3484. doi: 10.1038/s41467-019-11476-3 (PMC6677759; doi:10.1038/s41467-019-11476-3)
Supplement: Supplementary file 5 — Source Data [file 41467_2019_11476_MOESM5_ESM.xlsx]

## Sheet: Figure. 1
	Fig. 1c
	ChIP-qPCR(Cq)												Statistical data
			I		II		III		III						I	II	III	IV
			anti-GFP	IgG	anti-GFP	IgG	anti-GFP	IgG	anti-GFP	IgG			pNtCRF1::GFP	#1	1.7593	2.06337	2.37841	1.77769
	pNtCRF1::GFP	#1	33.1	33.79	33.3	34.47	32.74	34.06	33.92	34.6				#2	1.53688	1.31039	1.31039	0.955945
			32.75	33.69	33.14	34.06	32.71	33.89	33.12	34.1				#3	1.11342	0.732043	1.27899	1.58557
		#2	32.73	33.88	32.62	33.23	33.67	34.1	33.54	33.67				Mean	1.47	1.37	1.66	1.44
			33.26	33.35	33.16	33.33	33.79	34.14	33.51	33.25				SE	0.19	0.39	0.36	0.25
		#3	33.59	34.33	34.27	33.58	33.63	34.02	33.76	34.51			pNtCRF1::NtCRF1-GFP	#1	0.752623	1.21841	89.5735	5.6962
			34.24	33.81	34.86	34.65	33.82	34.14	34.17	34.75				#2	1.16878	1.40932	118.603	7.54228
	pNtCRF1::NtCRF1-GFP	#1	34.76	34.16	33.98	34.27	27.79	34.31	32.96	35.45				#3	1.70527	2.88786	136.712	6.86852
			34.6	34.38	33.85	34.13	27.78	34.23	32.5	35.03				Mean	1.21	1.84	114.96	6.7
		#2	36.06	36.13	34.99	35.18	27.58	34.46	31.67	35.19				SE	0.28	0.53	13.73	0.54
			35.34	35.72	35.24	36.04	27.81	34.71	32.35	34.66
		#3	34.51	35.66	34.54	36.61	27.75	35.25	34.13	36.82
			35.71	36.1	35.45	36.44	28.12	34.81	33.45	36.32
	Fig. 1d							Fig. 1e
	Fig.1g
		NtCRF1+Vec			Vec+pNtCYS			Vec+mpNtCYS			NtCRF1+mpNtCYS			NtCRF1+pNtCYS
		LUC	REN	LUC/REN	LUC	REN	LUC/REN	LUC	REN	LUC/REN	LUC	REN	LUC/REN	LUC	REN	LUC/REN
	#1	942	137809	0.00683555	492	51318	0.00958728	2021	230829	0.0087554	2496	229958	0.0108542	3104	213467	0.0145409
	#2	138	35405	0.00389775	2106	195929	0.0107488	2193	208460	0.01052	3279	358317	0.00915111	3963	245676	0.016131
	#3	419	71696	0.00584412	1839	172872	0.0106379	1941	186473	0.010409	3092	276485	0.0111832	3762	302145	0.012451
	#4	115	89349	0.00128709	1472	133642	0.0110145	2976	209522	0.0142038	4354	333101	0.0130711	5440	283647	0.0191788
	Mean	0.004466			0.0104971			0.010972			0.0110649			0.01558
	SE	0.001223			0.0003051			0.00115			0.0008036			0.001418

## Sheet: Figure. 2
	Fig. 2b Raw mean gray values mesured in ImageJ						Fig. 2d Expression of NtCYS in WT and crf1 lines by RT-PCR (Cq)						Normalization to WT-#5 as 1 (GAPDH and UBI as internal reference)
	embryos	Stage1	Stage2	Stage3	Stage4				GAPDH	UBI	NtCYS			WT	Ntcrf1.1	Ntcrf1.2
	#1	1697.28	2401.09	1074.7	265.022		WT	#1	18.11	14.17	17.09		#1	1.00347	0.725728	0.779165
	#2	2527.29	1942.47	710.284	323.174				18.19	14.24	16.73		#2	1.00173	0.810846	0.849685
	#3	1745.61	2977.02	1104.53	351.854			#2	18.01	13.97	16.62		#3	0.888843	0.687771	0.586417
	#4	2259.21	1778.71	450.387	108.617				17.81	14.05	16.77		#4	1.00521	0.765779	0.787308
	#5	3431.22	1977.93	1166.05	200.036			#3	18.61	14.63	17.64		#5	1	0.647297	0.550953
	#6	1635.32	2719.9	915.356	254.382				18.73	14.7	17.51		Mean	0.9799	0.7275	0.7107
	#7	1774.15	3510.23	497	201.087			#4	18.14	14.18	17.08		SE	0.02277	0.02866	0.05951
	#8	2561.3	2719.03	918.953	338.026				18.16	14.24	16.74
	#9	1281.82	1719.73	860.884	250.771			#5	17.8	13.9	16.61
	#10	1872.75	2440.87	1188.29	389.497				17.84	13.99	16.63
	#11	2383.44	1932.88	597.07	238.672		Ntcrf1.1	#1	18.68	14.73	17.89
	#12	2151.65	2097.12	766.771	308.914				18.73	14.94	18.05
	#13	1877.17	1050.04	962.783	294.452			#2	17.98	13.61	16.89
	#14	1945.56	2065.93	871.665	235.372				18.13	13.54	16.82
	#15	1303.05	1735.51	737.689	283.891			#3	18.57	14.32	17.79
	#16	3802.04	2052.9	909.715	250.323				18.54	14.54	17.75
	#17		2541.12	700.996	262.798			#4	19.18	15.34	18.45
	#18		2317.82	749.502	198.543				19.12	15.21	18.22
	#19		2027.55	470.82	288.944			#5	18.45	14.99	18.02
	#20		1921.27	737.699	366.028				18.37	15.03	18.13
	#21		1275.91	909.714	225.514		Ntcrf1.2	#1	17.89	13.79	16.86
	#22		1662.9	700.982	298.009				17.86	14.01	17.11
	#23		3300.43	749.501	302.439			#2	18.31	14.3	17.3
	#24		2310.61	470.82					18.36	14.4	17.33
	#25		2527.68	527.274				#3	18.55	14.52	18
	#26		2426.95	568.669					18.59	14.67	18.18
	#27		2226.37	481.194				#4	19.16	15.19	18.29
	#28		1941.38	512.065					19.14	15.2	18.22
	#29		2329.68	589.775				#5	19.33	15.57	19.08
	#30		1688.19	905.789					19.34	15.49	18.98
	#31		1956.88	760.231
	Mean	2140.55	2179.87	760.2	271.15
	SE	173	94.45	38.43	13.2
	Fig. 2e
	Expression of NtCRF1 and NtCYS in WT and OE-NtCRF1 lines at stage 2 by RT-PCR (Cq)								Normalization to WT-#3 as 1 (GAPDH and UBI as internal reference)
			GAPDH	UBI	NtCRF1	NtCYS					NtCRF1	NtCYS
	WT	#1	18.48	14.04	21.42	17.77			WT	#1	1.30204	1.03452
			18.53	13.9	21.47	17.8				#2	1.26437	0.966949
		#2	18.81	14.09	21.79	18.16				#3	1	1
			18.79	14.31	21.72	18.14				Mean	1.1888	1.00049
		#3	18.43	13.95	21.82	17.82				SE	0.0950255	0.0195088
			18.51	14.16	21.89	17.9			OE-NtCRF1	#1	2.45011	1.38383
	OE-NtCRF1	#1	19.53	15.18	21.67	18.52				#2	2.54916	1.64551
			19.46	15.31	21.67	18.48				#3	2.06159	1.27422
		#2	19.06	14.77	21.12	17.73				Mean	2.35362	1.43452
			19.11	14.6	21.13	17.8				SE	0.148788	0.110139
		#3	19.63	15.26	22.07	18.84
			19.68	15.5	22.06	18.69
	Fig. 2g
		WT			Ntcrf1.1			Ntcrf1.2
		#1	#2	#3	#1	#2	#3	#1	#2	#3
	Total	30	33	35	32	37	40	30	32	44
	Tunel-positive	1	1	0	10	14	18	8	9	17
	%	3.33	3.03	0	31.25	37.84	45	26.67	28.13	38.64
	Mean	2.12			38.03			31.15
	SE	1.064			3.97			3.77
	Fig. 2h
		WT					Ntcrf1.1					Ntcrf1.2
		#1	#2	#3	#4	#5	#1	#2	#3	#4	#5	#1	#2	#3	#4	#5
	Total	256	300	262	300	273	269	249	204	218	215	251	222	220	290	271
	Abortive seeds	15	19	20	16	17	69	79	54	50	61	52	62	78	90	78
	%	5.86	6.33	7.63	5.33	6.23	25.65	31.73	26.47	22.94	28.37	20.72	27.93	35.45	31.03	28.78
	Mean	6.28					27.03					28.78
	SE	0.38					1.46					2.4

## Sheet: Figure. 3
	Fig.3b
	Raw mean gray values mesured in ImageJ
		GA4									ABA
		#1	#2	#3	#4	#5	#6	#7	#8	#9	#1	#2	#3	#4	#5	#6	#7	#8	#9
	0-h	1572.12	1637.46	1746.72	2035.13	1562.28	1736.23	1834.25	1900.31	1648.43	1893.57	1643.32	1442.1	1745.47	1834.39	1933.14	1685.48	1758.95	1735.68
	1-h	1756.53	1398.88	1590.39	1340.95	1163.74	1603.58	1592.68	1524.24	1540.46	1406.17	1573.97	1283.76	1576.86	1692.04	1478.08	1375.01	1518.85	1581.55
	2-h	1456.87	919.9	1387.14	762.06	804.26	1255.77	1168.39	996.09	1253.47	1017.22	1185.99	1154.87	1394.73	1642.63	1223.85	1324.69	1280.85	1143.78
	3-h	1012.38	554.15	1132.04	306.2	314.63	794.27	689.12	525.14	817.76	910.11	996.23	1034.76	1248.42	1327.91	1052.63	1171.42	1108.83	968.89
	4-h	757.66	239.73	833.3	90.54	105.12	371.96	346.28	187.42	529.99	984.46	821.19	809.08	1077.89	910.28	1075.47	1078.06	971.78	806.6
	Normalization to 0-h as 100%
		GA4									ABA
		#1	#2	#3	#4	#5	#6	#7	#8	#9	#1	#2	#3	#4	#5	#6	#7	#8	#9
	0-h	100	100	100	100	100	100	100	100	100	100	100	100	100	100	100	100	100	100
	1-h	111.73	85.43	91.05	65.89	74.49	92.36	86.83	80.21	93.45	74.26	95.78	89.02	90.34	92.24	76.46	81.58	86.35	91.12
	2-h	82.94	65.76	87.22	56.83	69.11	78.31	73.36	65.35	81.37	72.34	75.35	89.96	88.45	97.08	82.8	96.34	84.33	72.32
	3-h	69.49	60.24	81.61	40.18	39.12	63.25	58.98	52.72	65.24	89.47	84	89.6	89.51	80.84	86.01	88.43	86.57	84.71
	4-h	74.84	43.26	73.61	29.57	33.41	46.83	50.25	35.69	64.81	108.17	82.43	78.19	86.34	68.55	102.17	92.03	87.64	83.25
	Statistical data
		GA4		ABA
		Mean	SE	Mean	SE
	0-h	100	0	100	0
	1-h	86.8267	4.32815	86.35	2.46123
	2-h	73.3611	3.30354	84.33	3.17642
	3-h	58.9811	4.51638	86.5711	1.00627
	4-h	50.2522	5.70836	87.6411	4.00297
	Fig.3d	GAs content of seeds in different stages (ng/g)										Fig.3d	g/1,000 seeds					Fig.3d	GAs content in seeds of different stages (pg/1,000 seeds)
		4DAP seeds (Stage 1)			6DAP seeds (Stage 3)			8DAP seeds (Stage 5)					Stage	g/1,000 seeds	Mean ± SE				4DAP seeds (Stage 1)			6DAP seeds (Stage 3)			8DAP seeds (Stage 5)
		#1	#2	#3	#1	#2	#3	#1	#2	#3		4DAP (stage1)	#1	0.0461224	0.0511 ± 0.0012				#1	#2	#3	#1	#2	#3	#1	#2	#3
	GA12	0.0804924	0.0815534	0.0682698	0.0487179	0.0571311	0.0543401	0.621345	0.60093	0.677231			#2	0.0496815				GA12	4.07828	4.13204	3.459	6.0402	7.08329	6.73725	86.372	83.5342	94.1406
	GA15	0.232437	0.192764	0.20859	0.286579	0.282849	0.27407	0.236193	0.225399	0.245754			#3	0.0534591				GA15	11.7768	9.76671	10.5686	35.5309	35.0685	33.98	32.8328	31.3322	34.1618
	GA24	0.251879	0.230491	0.199079	0.073994	0.0768964	0.0880568	0.369887	0.39267	0.334235			#4	0.0522293				GA24	12.7619	11.6782	10.0866	9.174	9.53385	10.9175	51.4173	54.5843	46.4614
	GA9	ND	ND	ND	ND	ND	ND	ND	ND	ND			#5	0.0541667				GA9	0	0	0	0	0	0	0	0	0
	GA4	0.255722	0.225743	0.204499	0.137239	0.136974	0.155264	0.0823643	0.0679176	0.0751728			#6	0.0510638				GA4	12.9566	11.4376	10.3613	17.0153	16.9824	19.2501	11.4493	9.4411	10.4496
	GA7	ND	ND	ND	ND	ND	ND	ND	ND	ND		6DAP (stage3)	#1	0.130667	0.1241 ± 0.0016			GA7	0	0	0	0	0	0	0	0	0
	GA34	0.0543112	0.0521689	0.0682636	0.0521141	0.0558926	0.0455373	ND	ND	ND			#2	0.124615				GA34	2.75177	2.64322	3.45869	6.46126	6.92973	5.64586	0	0	0
	GA51	0.511063	0.504575	0.503579	ND	ND	ND	ND	ND	ND			#3	0.120513				GA51	25.8939	25.5651	25.5147	0	0	0	0	0	0
	GA53	0.153076	0.14312	0.1538	0.089853	0.0924275	0.0923908	3.88135	3.85742	4.76283			#4	0.124257				GA53	7.75586	7.25143	7.79255	11.1402	11.4594	11.4549	539.54	536.212	662.072
	GA44	ND	ND	ND	ND	ND	ND	0.7263	0.740494	0.876862			#5	0.119876				GA44	0	0	0	0	0	0	100.962	102.935	121.891
	GA19	1.1008	1.07934	1.18757	0.794872	0.831007	0.727459	6.0962	6.64418	6.59161			#6	0.124549				GA19	55.7741	54.6865	60.1703	98.5506	103.031	90.1926	847.421	923.595	916.288
	GA20	ND	ND	ND	0.188805	0.179085	0.214003	ND	ND	ND		8DAP (stage5)	#1	0.149774	0.1395 ± 0.0039			GA20	0	0	0	23.4087	22.2035	26.5328	0	0	0
	GA1	ND	ND	ND	ND	ND	ND	0.541139	0.50574	0.585346			#2	0.132268				GA1	0	0	0	0	0	0	75.2228	70.302	81.3679
	GA3	ND	ND	ND	ND	ND	ND	ND	ND	ND			#3	0.131915				GA3	0	0	0	0	0	0	0	0	0
	ND: Not detected												#4	0.130049
													#5	0.151397
	This part of the table also used in Supplementary Figure. 9a												#6	0.1417
	Fig. 3f												Fig. 3h
		col			ABA			GA4					Expression of NtCYS by RT-PCR (Cq)
		#1	#2	#3	#1	#2	#3	#1	#2	#3					GAPDH	NtCYS			GAPDH	NtCYS			GAPDH	NtCYS			GAPDH	NtCYS
	Total	50	54	48	63	35	33	34	44	50			COL	#1	19.43	19.05	ABA	#1	20.24	20.08	PAC	#1	20.51	20.2	GA4	#1	19.8	19.68
	PI-positive	0	0	1	0	2	2	14	12	19					19.43	19			20.5	20.12			20.44	20.22			19.63	19.66
	%	0	0	2.08	0	5.71	6.06	41.18	27.27	38				#2	19.58	19.05		#2	20.36	20.47		#2	20.19	19.49		#2	20.21	19.75
	Mean	0.69			3.92			35.48							19.42	19.06			20.19	20.45			20.05	19.4			20.09	19.76
	SE	0.6933			1.964			4.208						#3	19.8	19.15		#3	19.99	19.75		#3	21.52	20.62		#3	20.66	20.32
															19.51	19.16			20.12	19.72			21.34	20.55			20.42	20.24
	Fig. 3g
		col			ABA			GA4					Normalization to col-2# as 1
		#1	#2	#3	#1	#2	#3	#1	#2	#3				COL	ABA	PAC	GA4
	Total	34	36	40	36	40	30	40	39	43			#1	1.02384	0.92747	0.84871	0.64942
	TUNEL-positive	0	1	1	1	1	1	13	9	8			#2	1	0.69935	1.07466	0.79162
	%	0	2.78	2.5	2.78	2.5	3.33	32.5	23.01	18.6			#3	1.03782	0.99557	1.29742	0.76964
	Mean	1.76			2.87			24.7					Mean	1.021	0.8741	1.074	0.7369
	SE	0.8837			0.2438			4.101					SE	0.01104	0.08957	0.1295	0.04419

## Sheet: Figure. 4
	fig. 4a	Expression of genes related to GA biosynthesis in WT development seeds by RT-PCR (Cq)											fig. 4b
			GAPDH	GA3ox1		GAPDH	GA3ox2		GAPDH	GA3ox3			Expression of genes related to GA biosynthesis, deactivation, and signaling in WT two-celled proembryos transcriptome (FPKM)
	zygote	#1	21.06	34.29	#1	21.2	N/A	#1	21.12	36.76				NtGA20ox1	NtGA20ox2	NtGA3ox1	NtGA3ox2	NtGA3ox3	NtGA2ox1	NtGA2ox3	NtGA2ox5	NtGA2ox1L	NtCRF1	NtGID1B3	NtGID1B2	NtGID1C2
			21	34.3		21.17	38.95		21.11	36.48			#1	N/A	N/A	N/A	N/A	N/A	0.77	N/A	N/A	N/A	1.48255	3.97526	0.795103	1.80711
		#2	20.87	33.76	#2	21.03	N/A	#2	20.95	36.45			#2	N/A	N/A	N/A	N/A	N/A	N/A	N/A	0.02	N/A	2.51906	1.87056	0.651588	2.47118
			20.81	33.48		21.06	38.28		21.01	36.39			#3	N/A	N/A	N/A	N/A	N/A	0.98	N/A	N/A	N/A	2.41437	6.71407	1.15006	2.9401
		#3	20.61	33.7	#3	20.85	34.85	#3	20.98	36.64			N/A: Not available
			20.66	33.87		20.83	36.32		20.71	35.79
	stage1	#1	19.11	30.32	#1	19.25	33.31	#1	19.2	34.38			Expression of genes related to GA biosynthesis, deactivation, and signaling in WT four-celled proembryos by RT-PCR (Cq)
			19.1	30.28		19.28	32.27		19.22	33.81				NtGA20ox1	NtGA20ox2	NtGA3ox1	NtGA3ox2	NtGA3ox3	NtGA2ox1	NtGA2ox3	NtGA2ox5	NtGA2ox1L	NtCRF1	NtGID1B	NtGID1B2	NtGID1C2	GAPDH
		#2	19.2	30.29	#2	19.36	31.54	#2	19.27	32.63			#1	42.51	46.12	37.64	N/A	38.93	N/A	38.84	47.63	45.47	35.07	38.98	37.9	34.48	32.48
			19.12	30.16		19.35	31.56		19.3	33.29				N/A	41.32	38.85	37.21	37.96	N/A	38.08	36.41	N/A	34.84	36.04	35.41	34.66	32.42
		#3	19.34	30.23	#3	19.54	33.56	#3	19.46	35.14			#2	46.93	42.71	N/A	36.2	37.34	37.87	47.36	37.98	44.08	35.54	39.61	35.93	35.11	31.44
			19.3	30.26		19.53	34.14		19.39	34.08				N/A	48.03	39.32	44.94	41.56	N/A	38.23	38.21	44.8	35.39	42.31	35.93	32.84	31.59
	stage2	#1	20.07	31.99	#1	20.28	29.41	#1	20.1	37.11			#3	36.29	42.77	N/A	N/A	39.65	38.36	37.75	38.99	40.06	34.71	39.04	35.28	35.19	31.99
			20.11	31.86		20.21	29.54		20.2	36.3				N/A	39.94	N/A	N/A	42.07	35.7	37.93	39.76	N/A	35.63	N/A	35.32	35.9	31.59
		#2	19.67	31.34	#2	19.9	29.19	#2	19.81	34.62			N/A: Not available
			19.63	31.33		19.87	29.14		19.74	35.07
		#3	20.27	32.16	#3	20.41	30.07	#3	20.43	34.52			Normalization to Copies/100,000 copies GAPDH
			20.35	32.33		20.53	30.14		20.41	35.86				NtGA20ox1	NtGA20ox2	NtGA3ox1	NtGA3ox2	NtGA3ox3	NtGA2ox1	NtGA2ox3	NtGA2ox5	NtGA2ox1L	NtCRF1	NtGID1B3	NtGID1B2	NtGID1C2
	stage3	#1	22.31	35.64	#1	22.44	30.42	#1	22.59	N/A			#1	93.5193	40.4642	1792.7	3680.28	1565.24	0	1546.79	131.338	11.975	17597.7	2992.32	5418.51	22898.6
			22.36	35.82		22.51	30.49		22.43	37.57			#2	2.28096	6.72883	445.973	187.495	407.585	1219.33	40.0308	1043.22	12.819	6462.66	143.13	4672.98	18074.8
		#2	21.02	35.92	#2	21.1	29.59	#2	21.14	37.31			#3	4414.91	132.113	0	0	185.351	2647.65	1506.05	521.108	322.915	9613.19	655.776	8754.11	7395.99
			21.15	35.45		21.13	29.54		21.22	N/A
		#3	20.55	35.7	#3	20.62	29.06	#3	20.67	36.02
			20.49	35.24		20.62	29.05		20.61	37.25
	stage4	#1	20.36	34.7	#1	20.47	29.83	#1	20.56	38.19
			20.29	36.44		20.52	29.98		20.54	36.39
		#2	19.95	35.31	#2	20.08	29.44	#2	20.12	N/A
			20.02	35.27		20.13	29.37		20.16	39.58
		#3	19.9	34.2	#3	20.01	29.21	#3	20.01	35.56
			19.87	34.76		20.04	29.03		20.04	35.7
	stage5	#1	20.41	35.61	#1	20.39	30.48	#1	20.45	36.11
			20.35	34.94		20.38	30.8		20.45	38.05
		#2	19.67	34.35	#2	19.8	29.49	#2	19.89	35.47
			19.54	33.83		19.86	29.56		19.86	34.99
		#3	19.03	34.18	#3	19.11	29.22	#3	19.11	35.27
			19.06	33.96		19.15	28.93		19.11	36.93
	stage7	#1	19.75	35.01	#1	19.97	29.21	#1	19.95	34.6
			19.78	35.1		19.87	29.31		19.97	34.77
		#2	19.73	34.79	#2	19.82	29.24	#2	19.75	34.81
			19.64	35.51		19.74	29.28		19.82	34.16
		#3	20.06	36.14	#3	20.06	29.59	#3	20.2	34.64
			20.13	35.17		20.06	29.91		20.17	35.68
	stage9	#1	19.54	35.03	#1	19.66	29.68	#1	19.72	N/A
			19.59	35.38		19.61	29.68		19.69	37.4
		#2	19.91	37.08	#2	20.01	30.02	#2	20.07	35.99
			19.93	35.13		19.98	30.09		19.95	39.06
		#3	19.49	35.22	#3	19.56	29.36	#3	19.68	35.12
			19.49	35.59		19.59	29.36		19.6	35.06
	N/A: Not available
	Normalization to stage 9-#2 as 1 (NtGA3ox1)
			zygote	stage1	stage2	stage3	stage4	stage5	stage7	stage9
	#1		7.6211	31.779	20.5348	6.9163	1.93187	2.46229	1.86607	1.44393
	#2		10.6295	35.0174	22.6274	2.9897	1.85318	3.27161	1.65864	1
	#3		8.28212	38.5859	19.1597	2.36198	3.03143	2.25012	1.54757	1.20581
	Mean		8.844	35.13	20.77	4.089	2.272	2.661	1.691	1.217
	SE		0.9128	1.966	1.008	1.425	0.3803	0.3112	0.09334	0.1283
	Normalization to zygote-#1 as 1 (NtGA3ox2)
			zygote	stage1	stage2	stage3	stage4	stage5	stage7	stage9
	#1		1	18.92	371.28	885.03	327.83	182.51	343.34	211.07
	#2		1.45	47.49	358.91	638.84	354.08	269.25	312.73	208.8
	#3		8.12	10.93	280.4	644.88	406.95	226.71	269.89	253.16
	Mean		3.523	25.78	336.9	722.9	363	226.2	308.7	224.3
	SE		2.302	11.1	28.46	81.08	23.27	25.04	21.3	14.42
	Normalization to satge 4 -#2 as 1 (NtGA3ox3)
			zygote	stage1	stage2	stage3	stage4	stage5	stage7	stage9
	#1		15.27	23.47	7.41	20.77	6.5	7	26.35	3.37
	#2		16.04	54.46	20.68	9.89	1	16.92	26.72	3.79
	#3		16.79	19.08	25.46	10.85	14.32	5.46	22.16	15.81
	Mean		16.03	32.34	17.85	13.84	7.273	9.793	25.08	7.657
	SE		0.4388	11.13	5.399	3.478	3.865	3.591	1.462	4.078

## Sheet: Figure. 5
	Fig. 5b											Fig. 5d
		unfertilized ovules (UF)			4DAP seeds (S1)			6DAP seeds (S3)					4DAP seeds (S1)			6DAP seeds (S3)
		YFP	CFP	Ratio(Y/C)	YFP	CFP	Ratio(Y/C)	YFP	CFP	Ratio(Y/C)			YFP	CFP	Ratio(Y/C)	YFP	CFP	Ratio(Y/C)
	#1	40.7666	26.6183	1.53153	94.7292	69.0074	1.37274	102.023	49.7663	2.05005		#1	53.2947	47.6827	1.1177	35.1475	23.4198	1.50076
	#2	30.93	20.6258	1.49958	98.9586	72.5171	1.36462	38.9009	21.5011	1.80925		#2	43.5647	43.4848	1.00184	59.4556	37.2941	1.59424
	#3	36.0987	21.9304	1.64605	137.577	103.279	1.33209	98.9033	46.5215	2.12597		#3	45.9494	45.7436	1.0045	54.6452	33.5424	1.62914
	#4	59.6213	50.8349	1.17284	39.5296	27.8404	1.41986	78.001	36.1846	2.15564		#4	53.124	52.4056	1.01371	41.3734	25.3072	1.63485
	#5	31.3663	24.4444	1.28317	120.903	84.1717	1.43638	27.062	14.6277	1.85006		#5	40.2771	42.324	0.951639	63.9682	39.9889	1.59965
	#6	26.7842	22.5299	1.18883	129.408	82.8382	1.56218	67.6975	37.2863	1.81561		#6	37.9777	36.9119	1.02887	75.5752	46.1867	1.6363
	#7	28.0818	25.6913	1.09305	34.17	23.6633	1.44401	76.2839	34.5859	2.20564		#7	33.0022	31.8121	1.03741	78.2229	47.413	1.64982
	#8	61.8363	47.125	1.31218	33.29	31.9476	1.04202	158.8	73.3419	2.1652		#8	27.1552	24.3852	1.1136	48.2806	27.8792	1.73178
	#9	138.912	119.935	1.15822	42.7739	27.1687	1.57438	124.453	61.3923	2.02718		#9	32.3403	32.8415	0.984737	82.1015	47.0517	1.74492
	#10	112.792	98.6517	1.14334	44.2704	31.5457	1.40337	53.4637	30.7057	1.74116		#10	29.7832	27.69	1.07559	61.2353	36.19	1.69205
	#11	112.956	99.195	1.13872	105.936	76.6337	1.38237	27.9291	17.1294	1.63048		#11				35.9615	21.0864	1.70543
	#12	108.224	103.263	1.04804	95.3078	69.811	1.36523	83.8644	44.888	1.8683		#12				58.5401	35.3633	1.65539
	#13	47.912	42.7997	1.11945	32.6185	17.9285	1.81936	96.6958	50.8652	1.90102
	#14	94.8446	87.198	1.08769	32.74	27.4675	1.19195	50.2964	29.2275	1.72086
	#15	55.7076	49.8831	1.11676	26.665	16.3073	1.63516	64.8315	32.6682	1.98454		Statistical data
	#16	52.0436	48.3348	1.07673	42.1224	37.0315	1.13747	111.579	60.6533	1.83962		Fig. 5b
	#17	45.3575	35.8832	1.26403	54.65	41.25	1.32485	98.4649	47.8315	2.05858			unfertilized ovules (UF)			4DAP seeds (S1)			6DAP seeds (S3)
	#18	32.2064	28.6045	1.12592	30.0741	24.2277	1.24131	194.408	115.027	1.69011			mean	SD	N	Mean	SD	N	Mean	SD	N
	#19	36.0464	34.3041	1.05079	47.2168	35.5251	1.32911	173.117	91.0058	1.90226		Ratio	1.129	0.1118	160	1.384	0.1847	107	1.763	0.2047	46
	#20	36.6598	31.5379	1.1624	49.3865	41.4265	1.19215	141.824	73.2901	1.93511		Fig. 5c
	#21	34.0755	29.6486	1.14931	45.4204	33.4749	1.35685	78.7338	39.1487	2.01115			unfertilized ovules (UF)			4DAP seeds (S1)			6DAP seeds (S3)
	#22	45.2924	40.2486	1.12532	44.6058	27.5195	1.62088	135.675	74.3122	1.82574			mean	SD	N	Mean	SD	N	Mean	SD	N
	#23	38.3866	32.0726	1.19687	52.6781	37.9419	1.38839	135.529	76.8577	1.76338		CE	1.11	0.1	110	1.36	0.2	72	1.66	0.15	26
	#24	36.6415	34.2962	1.06838	55.0519	36.7586	1.49766	131.902	78.2121	1.68647		ME	1.17	0.13	50	1.43	0.13	35	1.89	0.19	20
	#25	36.5244	30.3095	1.20504	41.9997	31.6203	1.32825	195.433	125.958	1.55158		Fig. 5d
	#26	40.9231	38.3823	1.0662	57.7619	34.8581	1.65706	80.8817	49.3035	1.64049		4DAP seeds (S1)			6DAP seeds (S3)
	#27	42.1469	35.6065	1.18369	53.7845	40.3849	1.3318	115.39	70.2536	1.64248		mean	SD	N	Mean	SD	N
	#28	41.0332	36.6609	1.11926	44.5471	30.7014	1.45098	77.7439	46.3951	1.67569		1.033	0.05439	10	1.648	0.6693	12
	#29	40.2807	31.1826	1.29177	36.5103	28.7707	1.26901	85.3062	53.947	1.5813
	#30	39.6594	30.9633	1.28085	46.2186	35.432	1.30443	129.456	79.7551	1.62317		Fig. 5f
	#31	32.6455	27.2998	1.19581	55.0113	38.871	1.41523	118.739	76.4642	1.55287			CFP				YFP				Ratio (YFP/CFP)
	#32	41.6448	38.1262	1.09229	36.8133	27.2486	1.35101	46.9412	31.0162	1.51344			S1	S2	E1	E2	S1	S2	E1	E2	S1	S2	E1	E2
	#33	106.669	100.686	1.05943	44.5678	35.3522	1.26068	168.335	103.986	1.61882		#1	15.9832	13.8232	39.6635	24.7821	20.4157	17.8258	42.9358	26.9495	1.27732	1.28956	1.0825	1.08746
	#34	33.0982	26.3722	1.25504	38.729	27.6349	1.40145	93.054	52.2906	1.77955		#2	16.0962	35.3984	70.7655	74.6323	25.7462	44.8171	85.1388	89.1378	1.59952	1.26608	1.20311	1.19436
	#35	23.7206	19.1236	1.24038	81.0849	73.0448	1.11007	73.9114	39.5279	1.86985		#3	8.79943	8.03901	30.9364	20.1849	13.6668	12.7816	41.0043	27.6737	1.55314	1.58995	1.32544	1.37101
	#36	29.7025	26.6075	1.11632	94.1721	64.122	1.46864	39.2108	24.975	1.57		#4	23.3803	23.25	61.9266	56.4735	39.1185	38.3715	91.0898	81.837	1.67314	1.65039	1.47093	1.44912
	#37	27.5505	22.2642	1.23743	35.5339	20.7446	1.71292	36.4146	22.6047	1.61093		#5	22.5448	22.7088	46.1733	39.8576	31.3416	32.1062	60.9385	51.9107	1.39019	1.41382	1.31978	1.3024
	#38	85.4982	71.9568	1.18819	28.0926	19.1195	1.46932	24.1482	17.0157	1.41917		#6	18.0546	15.6184	25.9643	30.5461	27.3316	23.8021	35.4007	41.656	1.51383	1.52397	1.36344	1.36371
	#39	34.1047	32.4429	1.05122	35.1809	26.8391	1.31081	34.9961	19.5132	1.79346		#7	51.6973	50.1035	128.363	93.5756	63.188	64.0022	152.416	115.46	1.22227	1.2774	1.18739	1.23387
	#40	39.6457	34.0909	1.16294	30.3614	17.8657	1.69942	24.1139	15.4621	1.55955		#8	11.1978	12.5399	19.448	12.63	14.344	15.259	19.902	13.1097	1.28097	1.21683	1.02334	1.03798
	#41	52.2764	51.0116	1.02479	31.2976	20.0648	1.55982	32.5689	21.3197	1.52764		#9	18.0059	15.425	50.4436	47.0308	21.9836	18.3542	53.4462	50.7435	1.22091	1.1899	1.05952	1.07894
	#42	37.4954	35.4279	1.05836	36.5102	29.1373	1.25304	22.8491	15.0145	1.5218		#10	22.0674	14.7262	18.4145	15.1737	20.9797	16.2257	17.0223	14.6377	0.95071	1.10182	0.924394	0.964675
	#43	38.0494	31.851	1.19461	31.2306	20.9835	1.48834	28.3354	17.7918	1.59262		#11	20.2077	21.2126	12.0057	15.4716	27.009	28.4176	18.4345	23.1401	1.33657	1.33965	1.53548	1.49565
	#44	34.4365	34.8659	0.987684	40.5456	24.2473	1.67217	20.4284	12.8463	1.59022		#12	22.2634	29.933	13.5072	13.1252	22.6905	29.7113	16.6552	16.446	1.01918	0.992593	1.23306	1.25301
	#45	100.854	105.788	0.953352	60.7733	45.5585	1.33396	22.4034	13.7811	1.62566		#13	25.2704	22.0341	40.9432	40.9037	32.9504	28.7629	45.3083	45.3047	1.30391	1.30538	1.10661	1.1076
	#46	49.9933	46.7626	1.06909	45.7543	32.2229	1.41993	28.0099	18.7762	1.49178		#14	23.6883	18.7905	31.6767	37.9755	31.6117	26.0855	37.4211	43.8371	1.33449	1.38823	1.18134	1.15435
	#47	49.4485	44.8919	1.1015	46.5539	32.9689	1.41206													Mean	1.33401	1.32468	1.21545	1.22101
	#48	54.7232	46.6318	1.17352	45.7393	28.2575	1.61866													SE	0.05484	0.04835	0.04632	0.0428
	#49	50.1361	42.5592	1.17803	30.241	19.7706	1.5296
	#50	44.9747	40.1009	1.12154	34.0982	22.2752	1.53077					Fig. 5g
	#51	60.6024	59.6799	1.01546	25.134	18.7061	1.34362						CFP								YFP								Ratio (YFP/CFP)
	#52	58.0256	51.605	1.12442	37.5074	44.4123	0.844528						S1	S2	S3	S4	E1	E2	E3	E4	S1	S2	S3	S4	E1	E2	E3	E4	S1	S2	S3	S4	E1	E2	E3	E4
	#53	49.7152	42.0302	1.18284	34.229	22.7934	1.50171					#1	4.6066	6.0418	4.2354	5.2325	16.6274	8.3312	9.7601	8.7678	5.3471	6.4722	4.4874	5.8304	15.3755	7.9347	9.3575	8.4602	1.1607	1.0712	1.0595	1.1143	0.9247	0.9524	0.9588	0.9649
	#54	46.7519	42.3991	1.10266	38.016	23.5629	1.61339					#2	7.5521	13.0555	7.5463	7.9644	31.3722	25.4212	10.8582	20.396	9.3047	14.2997	7.9562	8.7884	31.8482	26.5231	11.6839	21.983	1.2321	1.0953	1.0543	1.1035	1.0152	1.0433	1.076	1.0778
	#55	51.2115	46.2382	1.10756	25.9742	17.4353	1.48975					#3	24.8302	28.2926	26.3124	27.1364	43.7426	61.5606	45.1495	73.418	26.7326	28.494	26.6932	28.3186	41.2151	57.8687	42.4758	66.4751	1.0766	1.0071	1.0145	1.0436	0.9422	0.94	0.9408	0.9054
	#56	39.3605	33.914	1.1606	34.729	30.4641	1.14					#4	30.3482	25.7723	28.1244	29.3125	47.9005	59.106	51.8286	69.387	40.1478	32.827	31.9307	33.2454	57.9443	69.8621	63.1361	85.1823	1.3229	1.2737	1.1353	1.1342	1.2097	1.182	1.2182	1.2276
	#57	38.1771	29.0447	1.31442	37.7221	37.4139	1.00824					#5	18.5144	20.6141	19.3265	18.3562	34.9029	30.2909	23.7688	25.7406	24.0366	23.8672	21.1329	19.7047	35.1967	29.4183	25.0657	27.839	1.2983	1.1578	1.0935	1.0735	1.0084	0.9712	1.0546	1.0815
	#58	52.5268	46.2591	1.13549	40.4831	40.1455	1.00841					#6	8.8241	14.2232	13.2365	15.3215	37.2451	41.6486	25.3154	38.9396	13.2067	18.7195	15.1355	18.1293	43.3749	48.6675	30.9469	46.9556	1.4967	1.3161	1.1435	1.1833	1.1646	1.1685	1.2225	1.2059
	#59	37.8776	33.3533	1.13565	66.2825	47.6664	1.39055					#7	11.0018	16.0111	12.3265	16.0895	36.329	41.3437	20.4564	29.0402	16.0394	21.4532	14.8482	19.1291	45.2434	51.8456	26.3405	37.4017	1.4579	1.3399	1.1889	1.1947	1.2454	1.254	1.2876	1.2879
	#60	65.9746	60.2331	1.09532	92.157	63.2896	1.45612					#8	16.6691	12.9491	18.3256	13.2654	51.1167	30.9025	13.9992	25.223	19.7928	16.2492	19.8569	13.9476	48.0659	29.9618	14.757	26.4645	1.1874	1.2549	1.0836	1.0514	0.9403	0.9696	1.0541	1.0492
	#61	25.4209	25.2033	1.00864	83.4586	65.4838	1.27449					#9	14.4221	14.7662	14.3566	14.2357	26.3635	41.64	21.0898	31.7132	19.7005	19.2057	16.4189	16.1471	30.6437	47.9237	25.5855	38.597	1.366	1.3007	1.1437	1.1343	1.1624	1.1509	1.2132	1.2171
	#62	29.1786	23.8507	1.22339	33.1385	20.1381	1.64556																					Mean	1.28873	1.20186	1.10187	1.11476	1.0681	1.07021	1.11398	1.11303
	#63	25.1957	24.7375	1.01852	32.1202	21.6885	1.48098																					SE	0.04624	0.04051	0.01836	0.01778	0.0423	0.03978	0.04171	0.04322
	#64	28.5127	23.4844	1.21411	32.6526	23.9872	1.36125
	#65	42.4702	37.7377	1.12541	17.4124	19.915	0.874337
	#66	34.2311	28.3187	1.20878	24.039	30.7131	0.782696
	#67	48.0994	43.7066	1.10051	97.9388	62.6068	1.56435
	#68	40.0241	37.4211	1.06956	131.678	81.1448	1.62275
	#69	43.0044	49.5195	0.868433	28.7288	22.4422	1.28012
	#70	62.249	64.174	0.970004	29.29	20.5727	1.42373
	#71	72.6679	89.4619	0.812278	128.709	83.8874	1.53431
	#72	77.3234	70.5315	1.0963	93.2262	63.4204	1.46997
	#73	49.1935	44.7795	1.09857	46.4368	31.5245	1.47304
	#74	39.9413	35.4519	1.12663	35.0982	31.308	1.12106
	#75	39.663	34.0693	1.16419	40.9653	28.8506	1.41991
	#76	34.174	28.5338	1.19767	61.6594	43.5083	1.41719
	#77	38.2395	33.6223	1.13733	31.6589	22.4174	1.41225
	#78	48.2198	44.6226	1.08061	123.135	78.5731	1.56714
	#79	54.3894	46.9935	1.15738	62.5678	38.8168	1.61187
	#80	49.9717	44.7574	1.1165	35.3926	26.0544	1.35841
	#81	57.3347	50.5993	1.13311	32.8567	24.73	1.32862
	#82	54.1595	46.5798	1.16272	33.3653	22.7278	1.46803
	#83	41.356	36.63	1.12902	21.8704	16.4907	1.32622
	#84	36.3233	29.2915	1.24006	31.2089	23.3931	1.33411
	#85	28.8568	25.2197	1.14421	36.0775	21.5175	1.67666
	#86	24.8477	21.1167	1.17668	24.2804	17.0319	1.42558
	#87	56.2912	52.6648	1.06886	33.3973	27.6617	1.20735
	#88	34.772	27.402	1.26896	24.8809	20.8982	1.19058
	#89	48.1911	40.4388	1.19171	27.1842	20.912	1.29993
	#90	41.7548	32.5553	1.28258	30.218	19.146	1.57829
	#91	30.1506	22.3791	1.34727	27.5627	21.1222	1.30492
	#92	25.8466	18.0182	1.43447	25.3532	17.4037	1.45677
	#93	28.2422	26.2748	1.07488	26.5726	19.417	1.36853
	#94	33.9828	29.8869	1.13705	28.29	22.367	1.26481
	#95	46.7046	41.1239	1.1357	22.0145	14.5239	1.51574
	#96	52.8417	46.5745	1.13456	29.5537	19.7696	1.49491
	#97	139.281	143.683	0.969365	30.8367	27.3167	1.12886
	#98	48.3562	42.9302	1.12639	28.6817	20.405	1.40562
	#99	57.0695	55.7734	1.02324	27.0224	19.5131	1.38483
	#100	54.95	51.9173	1.05841	26.4298	19.8031	1.33463
	#101	115.881	123.12	0.941208	38.7327	34.6393	1.11817
	#102	51.8792	47.2293	1.09845	35.0166	31.8201	1.10045
	#103	43.7905	38.1656	1.14738	26.1362	18.0333	1.44933
	#104	39.0056	36.1886	1.07784	23.3786	14.773	1.58252
	#105	35.7973	33.7914	1.05936	28.3994	21.5956	1.31505
	#106	41.1356	35.9736	1.14349	33.6429	24.4124	1.37811
	#107	50.7279	47.9635	1.05764	33.0841	24.1143	1.37197
	#108	45.6946	47.7338	0.957281
	#109	65.5785	60.6633	1.08103
	#110	47.479	40.3846	1.17567
	#111	40.962	38.5937	1.06137
	#112	49.4053	43.7098	1.1303
	#113	41.451	34.1197	1.21487
	#114	39.8465	32.3716	1.23091
	#115	60.1829	53.2299	1.13062
	#116	46.8747	43.5691	1.07587
	#117	58.0125	54.8073	1.05848
	#118	90.2603	89.3512	1.01017
	#119	48.4145	44.9657	1.0767
	#120	63.0233	55.8347	1.12875
	#121	40.1314	35.4565	1.13185
	#122	47.1346	37.2814	1.26429
	#123	41.5902	36.198	1.14896
	#124	79.7968	89.7012	0.889585
	#125	55.1581	47.5855	1.15914
	#126	42.7197	38.2282	1.11749
	#127	41.835	39.687	1.05413
	#128	43.7255	37.2778	1.17296
	#129	44.4341	40.5281	1.09638
	#130	29.0687	23.7276	1.2251
	#131	25.8888	26.6519	0.971366
	#132	30.507	25.9819	1.17416
	#133	31.8996	29.791	1.07078
	#134	59.9554	59.4823	1.00795
	#135	51.5912	54.3921	0.948505
	#136	34.8896	27.8328	1.25354
	#137	43.9093	39.7112	1.10571
	#138	33.4365	31.0373	1.0773
	#139	39.757	35.4208	1.12242
	#140	42.0308	37.3005	1.12682
	#141	37.6013	35.4471	1.06077
	#142	38.89	32.0324	1.21409
	#143	74.8079	75.0969	0.996152
	#144	78.7806	70.1178	1.12355
	#145	120.611	113.385	1.06373
	#146	47.3172	42.4052	1.11584
	#147	36.8544	30.5961	1.20455
	#148	50.7726	44.2922	1.14631
	#149	74.0508	69.3949	1.06709
	#150	44.5291	40.7206	1.09353
	#151	61.8597	61.6614	1.00322
	#152	49.4514	56.2817	0.87864
	#153	35.9805	29.2931	1.22829
	#154	29.3611	28.7993	1.01951
	#155	30.6305	25.6808	1.19274
	#156	37.251	35.8246	1.03982
	#157	138.078	150.385	0.918161
	#158	35.165	30.1387	1.16677
	#159	38.6146	35.1141	1.09969
	#160	48.3023	38.6275	1.25046

## Sheet: Figure. 6
	Fig. 6b
	Expression of NtGA3ox1 and NtCYS in WT and pNtTPE8::NtGA3ox1-GFP (TG) lines by RT-PCR (Cq)								Normalization to WT-#1 as 1 (GAPDH and UBI as internal reference)
			GAPDH	UBI	NtGA3ox1	NtCYS					NtGA3ox1	NtCYS
	WT	#1	20.43	16.6	31.32	19.28			WT	#1	1	1
			20.25	16.54	31.29	19.19				#2	0.981119	0.884234
		#2	20.7	17.49	32.02	20.03				#3	1.25266	1.10957
			20.66	17.34	31.83	19.98				Mean	1.078	0.9979
		#3	20.01	17.78	31.33	19.47				SE	0.08754	0.06506
			20.02	17.65	31.45	19.52			TG-8	#1	44.0937	0.169282
	TG-8	#1	19.78	17.33	26.01	22.01				#2	31.8608	0.261068
			19.83	17.37	25.92	21.83				#3	42.2243	0.241484
		#2	19.54	16.92	26.05	20.85				Mean	39.39	0.2239
			19.61	16.78	26.09	21.01				SE	3.805	0.02791
		#3	19.93	17.01	25.88	21.32			TG-11	#1	53.3531	0.53868
			19.98	17.12	26.04	21.36				#2	83.1417	0.289674
	TG-11	#1	20.66	17.92	26.38	21.05				#3	49.4363	0.35663
			20.73	17.88	26.44	20.89				Mean	61.98	0.395
		#2	20.58	16.97	25.27	21.44				SE	10.64	0.0744
			20.52	16.96	25.19	21.21
		#3	20.21	17.23	25.93	21.02
			20.14	17.37	25.99	20.99
	Fig. 6d
			WT			TG-8
			#1	#2	#3	#1	#2	#3
	Total		33	43	36	43	34	28
	Type I	Tunel-positive	1	2	1	6	7	11
		%	3.03	4.65	2.78	13.95	20.59	39.29
		Mean	3.49			24.61
		SE	1.06			7.58
	Type II	Tunel-positive	2	3	2	32	22	9
		%	6.06	6.98	5.56	74.42	64.71	32.14
		Mean	6.2			57.09
		SE	3.97			12.78
	Fig. 6e
		WT					TG-8					TG8-11
		#1	#2	#3	#4	#5	#1	#2	#3	#4	#5	#1	#2	#3	#4	#5
	Total	481	366	289	206	220	297	239	236	342	265	267	219	279	248	245
	Abortive seeds	38	24	24	19	10	197	133	140	150	144	122	137	146	105	120
	%	7.9	6.56	8.3	9.22	4.55	60.33	55.65	59.32	43.86	54.34	45.69	62.56	52.33	42.34	48.98
	Mean	7.31					54.7					50.38
	SE	0.81					2.93					3.47

## Sheet: Supplementary Figure. 1
	Supplementary Fig. 1c						Supplementary Fig. 1d
	Supplementary Fig. 1f							Supplementary Fig. 1e

## Sheet: Supplementary Figure. 2
	Supplementary Fig. 2a

## Sheet: Supplementary Figure. 3
	Supplementary Fig. 3d
		WT					Ntcrf2.1					Ntcrf2.2
		#1	#2	#3	#4	#5	#1	#2	#3	#4	#5	#1	#2	#3	#4	#5
	Total	212	237	261	244	256	218	284	207	282	263	252	264	255	273	248
	Abortive seeds	12	15	20	13	16	16	16	9	16	14	9	20	19	7	12
	%	5.66038	6.32911	7.66284	5.32787	6.25	7.33945	5.6338	4.34783	5.67376	5.32319	3.57143	7.57576	7.45098	2.5641	4.83871
	Mean	6.24604					5.66361					5.2002
	SE	0.4					0.483					1.011
	Supplememtary Fig. 3e Expression of NtCYS in WT and crf2 lines by RT-PCR (Cq)						Normalization to WT-#4 as 1 (GAPDH and UBI as internal reference)
			GAPDH	UBI	NtCYS			WT	Ntcrf2.1	Ntcrf2.2
	WT	#1	18.32	14.01	16.65		#1	1.12311	0.984525	0.94442
			18.17	14.13	16.56		#2	1.00696	1.00347	1.23328
		#2	18.01	14.19	16.68		#3	0.941152	1.18509	1.34723
			17.98	14.18	16.71		#4	1	0.984525	0.924984
		#3	18.36	14.31	17.12		#5	1.01748	0.972655	1.24401
			18.53	14.41	17.09		Mean	1.018	1.026	1.139
		#4	18.42	14.22	17.08		SE	0.02949	0.04007	0.08571
			18.31	14.23	16.74
		#5	17.94	14.27	16.75
			18.02	14.53	16.81
	Ntcrf2.1	#1	18.22	13.99	16.68
			17.98	14.06	16.72
		#2	17.56	13.36	16.12
			17.85	13.41	16.19
		#3	18.03	14.23	16.53
			18.14	14.52	16.67
		#4	18.22	14.93	17.23
			18.56	14.82	17.31
		#5	18.63	14.32	17.3
			18.52	15.03	17.26
	Ntcrf2.2	#1	18.16	14.75	16.99
			17.96	14.54	17.11
		#2	18.1	14.26	16.55
			18.33	14.44	16.64
		#3	18.23	14.61	16.71
			18.26	14.8	16.61
		#4	18.93	15.01	17.68
			18.72	15.09	17.65
		#5	18.33	14.93	16.95
			18.46	14.84	16.93

## Sheet: Supplementary Figure. 4
	Supplementary Figure. 4c
	Expression of NtCRF1 and NtCYS in WT and RNAi-NtCRF1 lines by RT-PCR (Cq)							Normalization to WT-#1 as 1 (GAPDH and UBI as internal reference)
			GAPDH	UBI	NtCRF1	NtCYS				NtCRF1	NtCYS			Supplementary Fig. 4e
	WT	#1	22.08	17.62	26.79	20.52		WT	#1	1	1				WT			I-59			I-67
			22.09	17.49	26.51	20.49			#2	1.02811	0.895025				#1	#2	#3	#1	#2	#3	#1	#2	#3
		#2	21.94	16.41	25.83	19.72			#3	1.34025	1.02633			Total	35	32	30	44	36	44	38	32	30
			21.78	16.33	25.98	20.2			Mean	1.123	0.9738			TUNEL-positive	1	2	1	18	13	15	9	10	10
		#3	21.69	16.86	25.71	19.86			SE	0.109	0.0401			%	2.86	6.25	3.33	40.91	36.11	34.09	23.68	31.25	33.33
			21.71	16.91	25.69	20.02		I-25	#1	0.600818	0.339151			Mean	4.15			37.04			29.42
	I-25	#1	21.49	16.24	26.3	21.03			#2	0.696164	0.178934			SE	1.06			2.023			2.932
			21.5	16.31	26.6	21.23			#3	0.645058	0.191113
		#2	21.51	16.78	26.35	22.31			Mean	0.6473	0.2364
			21.46	16.36	26.41	22.08			SE	0.02755	0.05152			Supplementary Fig. 4g
		#3	22.57	17.56	27.57	23.22		I-59	#1	0.282731	0.0820416				WT					I-25					I-59					I-63					I-67					I-71					I-72
			22.58	17.56	27.49	23.06			#2	0.345079	0.195467				#1	#2	#3	#4	#5	#1	#2	#3	#4	#5	#1	#2	#3	#4	#5	#1	#2	#3	#4	#5	#1	#2	#3	#4	#5	#1	#2	#3	#4	#5	#1	#2	#3	#4	#5
	I-59	#1	21.45	17.24	28.05	23.92			#3	0.032352	0.0730486			Total	265	225	283	210	248	204	227	233	212	229	225	200	241	221	227	231	200	203	226	204	200	224	282	226	236	280	280	286	213	280	219	221	227	223	231
			21.9	17.32	28.21	23.62			Mean	0.2201	0.1168			Abortive seeds	15	10	16	14	16	47	54	51	52	58	56	43	51	55	27	31	27	28	32	32	23	24	42	32	32	80	97	81	63	74	19	21	27	23	31
		#2	21.51	16.98	27.75	22.23			SE	0.09556	0.03942			%	5.66038	4.44444	5.65371	6.66667	6.45161	23.0392	23.7885	21.8884	24.5283	25.3275	24.8889	21.5	21.1618	24.8869	11.8943	13.4199	13.5	13.7931	14.1593	15.6863	11.5	10.7143	14.8936	14.1593	13.5593	28.5714	34.6429	28.3217	29.5775	26.4286	8.6758	9.50226	11.8943	10.3139	13.4199
			21.12	17.21	27.39	22.26		I-63	#1	0.452974	0.239401			Mean	5.77536					23.7144					20.8664					14.1117					12.9653					29.5084					10.7612
		#3	21.4	17.08	30.98	23.52			#2	0.54055	0.336225			SE	0.3906					0.5941					2.38					0.4145					0.7972					1.381					0.8511
			21.33	17.11	31.04	23.81			#3	0.509622	0.638386
	I-63	#1	21.59	17.21	27.55	22.01			Mean	0.501	0.4047
			21.58	17.47	27.32	22.41			SE	0.02564	0.1202			Supplementary Fig. 4h
		#2	21.12	16.98	26.93	21.53		I-67	#1	0.373065	0.446738				N	(I)	(II)	(III)	(I)	(II)	(III)
			20.89	17.22	26.61	21.09			#2	0.151512	0.152038			I-67	150	85	48	17	0.5667	0.32	0.1133
		#3	21.98	17.2	27.25	20.5			#3	0.224533	0.430773			I-25	150	78	39	33	0.52	0.26	0.22
			21.31	16.56	26.88	20.69			Mean	0.2497	0.3432			I-59	150	105	37	8	0.7	0.2467	0.0533
	I-67	#1	22.32	17.54	28.03	21.41			SE	0.06518	0.09569
			21.56	16.99	27.68	21.49		I-71	#1	0.275954	0.218772
		#2	22.11	16.86	28.98	22.71			#2	0.344482	0.464098
			21.67	16.49	28.69	22.66			#3	0.482132	0.328167
		#3	21.44	17.23	28.56	21.34			Mean	0.3675	0.337
			21.76	17.35	28.3	21.35			SE	0.06062	0.07095
	I-71	#1	20.23	17.4	27.72	21.86		I-72	#1	0.576343	0.566442
			20.68	17.02	27.32	21.56			#2	0.162668	0.284204
		#2	21.44	16.2	27.62	20.73			#3	0.477145	0.197168
			21.98	16.39	27.12	20.86			Mean	0.4054	0.3493
		#3	21.47	16.32	26.86	21.38			SE	0.1247	0.1114
			21.78	16.54	26.96	21.26
	I-72	#1	21.99	16.53	26.76	20.88
			22.24	16.24	26.99	20.63
		#2	22.36	16.89	28.92	22.01
			21.99	16.82	29.01	22.02
		#3	20.74	15.94	26.31	21.36
			20.72	15.83	26.1	21.31

[truncated: 4 more sheets: Supplementary Figure. 5, Supplementary Figure.8, Supplementary Figure. 10, Supplementary Figure. 12]
